# Supplementary material for: Clinicopathologic Determinants of Overall Survival in Adrenocortical Carcinoma: A SEER-Based Population Study
Source: Cancers (Basel). 2026 Mar 28;18(7):1103. doi: 10.3390/cancers18071103 (PMC13072178; doi:10.3390/cancers18071103)
Supplement: Supplementary file 1 [file cancers-18-01103-s001.zip]

Archive with 1 entries (1 files):
- cancers-4148927-supplementary.pdf
